# Supplementary material for: Detection of Multiple Nosocomial Trichosporon asahii Transmission Events via Microsatellite Typing Assay, South America
Source: Emerg Infect Dis. 2025 Sep;31(9):1774–82. doi: 10.3201/eid3109.241929 (PMC12407203; doi:10.3201/eid3109.241929)
Supplement: Appendix 1 — Sequence data used for detection of multiple nosocomial Trichosporon asahii transmission events via microsatellite typing assay, South America. [file 24-1929-Techapp-s1.xlsx]

## Sheet: Appendix 1 Table
Article DOI: https://doi.org/10.3201/eid3109.241929
EID cannot ensure accessibility for supplementary materials supplied by authors. Readers who have difficulty accessing supplementary content should contact the authors for assistance.
Detection of Multiple Nosocomial Trichosporon asahii Transmission Events via Microsatellite Typing Assay, South America
Appendix 1
Appendix 1 Table. Sequence data used for detection of multiple nosocomial Trichosporon asahii transmission events via microsatellite typing assay, South America
Group	Strain number	TasahiiSTR_LocusE	TasahiiSTR_LocusG	TasahiiSTR_LocusI	TasahiiSTR_LocusK	TasahiiSTR_LocusP	TasahiiSTR_LocusQ
IGS genotype 1	CBS2479	200	150	211	162	182	167
IGS genotype 1	CBS7631	181	154	206	168	187	167
IGS genotype 1	CBS5599	187	137	206	166	182	173
IGS genotype 7	9206	196	154	211	156	187	167
IGS genotype 4	2122	191	142	206	156	187	167
IGS genotype 7	CBS13043	177	142	211	154	195	167
IGS genotype 7	7918	187	137	207	166	182	167
IGS genotype 3	920/2016	177	142	211	154	182	161
IGS genotype 1	CBS2497	181	154	206	154	187	161
IGS genotype 1	CBS2530	177	150	206	154	182	167
IGS genotype 1	CBS13098	177	150	206	154	191	145
IGS genotype 1	CBS7137	187	137	206	156	182	174
IGS genotype 1	CBS7633	187	137	206	166	182	167
IGS genotype 1	CBS8520	196	150	206	156	195	174
IGS genotype 3	CBS4829	187	137	206	166	182	167
IGS genotype 3	CBS2937	181	137	206	164	195	161
IGS genotype 4	9362	181	142	217	156	182	167
IGS genotype 4	1177/2016	177	137	217	156	199	161
IGS genotype 4	1338/2020	181	142	206	156	182	167
IGS genotype 7	CBS8640	169	150	206	161	195	171
IGS genotype 7	CBS7632	177	142	211	154	187	167
IGS genotype 7	CBS2936	181	137	206	154	195	161
IGS genotype 1	CBS11623	196	150	211	156	220	161
IGS genotype 1	773	187	137	206	166	182	167
IGS genotype 3	1376/2017	177	156	206	168	182	164
IGS genotype 1	1941	187	137	206	166	182	167
IGS genotype 1	9347	187	137	206	166	182	167
IGS genotype 1	9390	177	156	206	168	182	164
IGS genotype 1	9837	177	137	206	166	182	167
IGS genotype 1	9301	187	137	206	166	182	170
IGS genotype 3	CBS8970	187	137	206	166	182	167
IGS genotype 1	3221	198	137	206	158	182	161
IGS genotype 1	6110	187	137	206	168	182	161
IGS genotype 1	7910	181	137	206	162	157	167
IGS genotype 1	9189 A	177	156	206	168	157	164
IGS genotype 1	1683/2017	187	137	206	166	182	164
IGS genotype 1	32/2018	177	137	207	166	182	167
IGS genotype 3	3324	177	154	207	154	182	161
IGS genotype 3	8886	177	142	207	154	182	161
IGS genotype 3	924/2016	177	142	211	154	182	161
IGS genotype 3	926/2016	181	154	211	154	182	161
IGS genotype 3	1641/2017	177	137	211	154	191	161
IGS genotype 3	129/2018	181	144	206	154	182	161
IGS genotype 4	9368	181	142	217	156	182	167
IGS genotype 4	1673/2017	192	150	217	156	182	167
IGS genotype 7	6688	193	150	207	156	211	171
IGS genotype 7	3232	196	150	207	156	219	171
IGS genotype 7	9375	192	150	207	156	178	177
IGS genotype 7	900/2016	192	150	207	156	178	177
IGS genotype 7	1723/2017	192	150	207	156	211	171
IGS genotype 7	9132	191	144	217	156	187	167
IGS genotype 7	876/2015	191	144	217	156	187	167
IGS genotype 7	1896/2017	191	144	219	156	187	167
IGS genotype 7	9209	196	154	211	156	187	167
IGS genotype 1	1632/2017	187	137	206	168	182	167
IGS genotype 1	1633/2017	187	137	206	168	182	167
IGS genotype 1	1634/2017	187	137	206	168	182	167
IGS genotype 1	1636/2017	187	137	206	168	182	167
IGS genotype 1	1638/2017	187	137	206	168	182	167
IGS genotype 1	1646/2017	187	135	206	168	182	167
IGS genotype 1	1647/2017	187	137	206	168	182	167
IGS genotype 7	1871/2017	192	150	222	156	207	170
IGS genotype 7	1880/2017	192	150	208	166	207	170
IGS genotype 7	1883/2017	192	150	219	156	207	170
IGS genotype 7	355/2018	177	142	211	154	191	167
IGS genotype 7	1199/2020	196	154	211	156	187	167
IGS genotype 7	1200/2020	187	137	208	187	182	168
IGS genotype 7	1900/2017	191	144	219	156	187	167
IGS genotype 7	1901/2017	191	144	219	156	187	167
IGS genotype 1	1737/2020	187	137	207	166	182	167
IGS genotype 1	1738/2020	187	137	207	166	182	167
IGS genotype 1	2236	187	137	207	166	182	167
IGS genotype 1	2332	187	137	207	166	182	167
IGS genotype 1	2471	187	137	207	166	182	167
IGS genotype 7	2865	187	137	207	166	182	167
IGS genotype 7	2880	187	137	207	166	182	167
IGS genotype 1	9831	187	137	207	166	182	167
IGS genotype 1	9839	187	137	207	166	182	167
IGS genotype 7	867/2015	191	144	217	156	187	167
IGS genotype 7	868/2015	191	144	217	156	187	167
IGS genotype 7	18/2019	196	150	207	156	220	170
IGS genotype 7	19/2019	196	150	207	156	220	170
IGS genotype 7	154/2019	191	144	217	156	187	167
IGS genotype 7	504/2019	192	141	215	156	220	170
IGS genotype 1	1215/2020	187	137	207	166	182	167
IGS genotype 7	1224/2020	191	144	219	156	187	167
IGS genotype 1	1241/2020	187	137	207	154	182	167
IGS genotype 1	1340/2020	178	156	207	168	182	164
IGS genotype 7	1373/2020	192	150	207	156	211	170
IGS genotype 3	1434/2020	177	154	207	154	187	161
IGS genotype 4	DTO 215-I9	181	142	178	156	182	167
IGS genotype 3	2015_586856	178	154	219	154	186	161
IGS genotype 7	3841/2021	181	137	211	166	190	161
IGS genotype 1	ARG1	187	137	211	166	182	167
IGS genotype 3	ARG18	178	143	211	154	182	161
IGS genotype 1	ARG2	187	137	211	166	182	167
IGS genotype 1	ARG22	187	137	206	166	182	167
IGS genotype 1	ARG25	197	152	206	154	194	170
IGS genotype 3	ARG26	178	142	211	158	182	161
IGS genotype 1	ARG5	187	137	206	158	182	167
IGS genotype 7	ARG8	197	152	206	158	194	170
IGS genotype 3	ARG9	178	142	211	154	187	161
IGS genotype 3	CBS8969	178	142	211	154	194	161
IGS genotype 1	DTO 155-F5	187	137	206	166	182	174
IGS genotype 1	DTO 216-A1	181	142	219	156	182	167
IGS genotype 4	DTO 333-B7	178	150	211	154	190	167
IGS genotype 4	MC215	181	142	206	156	182	167
IGS genotype 4	MC216	181	142	206	156	182	167
IGS genotype 4	MC217	181	142	206	156	182	167
IGS genotype 4	MC218	181	142	206	156	182	167
IGS genotype 1	Romania S1_145	181	154	206	166	186	163
